# Supplementary material for: MCUB Inhibits PRKN‐Dependent Mitophagic Degradation of PD‐L1 to Promote Immune Evasion in Bladder Cancer
Source: Adv Sci (Weinh). 2025 Nov 12;13(5):e14764. doi: 10.1002/advs.202514764 (PMC12849890; doi:10.1002/advs.202514764)
Supplement: Supplementary file 2 — Supporting Information [file ADVS-13-e14764-s002.zip]

Archive with 9 entries (9 files):
- DataFile.docx
- Figure2.docx
- Figure6.docx
- Figure7.docx
- Figure8.docx
- Figure9.docx
- Figure10.docx
- Figure11 C.pdf
- Figure11.docx
